# Supplementary material for: Sleep Duration, Dietary Inflammatory Potential, and Obesity in Relation to Colorectal Cancer Incidence in the Multiethnic Cohort
Source: Nutrients. 2025 Jan 21;17(3):370. doi: 10.3390/nu17030370 (PMC11820058; doi:10.3390/nu17030370)
Supplement: Supplementary file 1 [file nutrients-17-00370-s001.zip]

Archive with 1 entries (1 files):
- nutrients-3431967-supplementary.pdf
